# Supplementary material for: Is altering the availability of healthier vs. less-healthy options effective across socioeconomic groups? A mega-analysis
Source: Int J Behav Nutr Phys Act. 2022 Jul 20;19:88. doi: 10.1186/s12966-022-01315-y (PMC9297538; doi:10.1186/s12966-022-01315-y)
Supplement: Supplementary file 2 — Additional file 2: Supplementary file 2. Results of Mega Analysis Models. [file 12966_2022_1315_MOESM2_ESM.xlsx]

## Sheet: HealthiervsLessHealthy
Odds ratios and 95% CIs		Model 1a	Model 2a	Model 3a	Model 4a
* p<0.01; ** p<0.001		Availability comparison: Healthier vs. Less-healthy
		Education		Income
		Basic	Interaction	Basic	Interaction
Availability condition (Ref: Less-healthy)	Healthier	3.82 (3.54, 4.12) **	4.52 (3.98, 5.15) **	3.84 (3.55, 4.14) **	3.97 (3.36, 4.69) **
Highest educational qualification (Ref: Degree or higher)	Up to 4 GCSEs or equivalent	0.75 (0.68, 0.84) **	0.84 (0.72, 0.97)	-	-
	5+ GCSEs-1 A-level	0.81 (0.73, 0.90) **	0.89 (0.76, 1.03)	-	-
	2+ A-levels but not degree	0.85 (0.76, 0.94) *	1.05 (0.90, 1.23)	-	-
Availability x Education	Healthier & Up to 4 GCSEs	-	0.827 (-0.686, 0.997)	-	-
	Healthier & 5+ GCSEs-1 A-level	-	0.85 (0.70, 1.02)	-	-
	Healthier & 2+ A-levels no degree	-	0.67 (0.56, 0.82) **	-	-
Annual household income (Ref: £50,000+)	Up to £17,499	-	-	0.91 (0.81, 1.03)	0.95 (0.80, 1.12)
	£17,500-£29,999	-	-	0.86 (0.76, 0.97)	0.85 (0.72, 1.01)
	£30,000-£49,999	-	-	0.97 (0.86, 1.09)	1.01 (0.85, 1.19)
Availability x Income	Healthier & Up to £17,499	-	-	-	0.93 (0.75, 1.15)
	Healthier & £17,500-£29,999	-	-	-	1.02 (0.82, 1.26)
	Healthier & £30,000-£49,999	-	-	-	0.94 (0.76, 1.15)
BMI group (Ref: 18.5-24.9)	Under 18.5 (underweight)	-	-	-	-
	25-29 (overweight)	-	-	-	-
	30+ (obese)	-	-	-	-
Availability x BMI	Healthier & BMI under 18.5	-	-	-	-
	Healthier & BMI 25-29	-	-	-	-
	Healthier & BMI 30+	-	-	-	-
Age		1.012 (1.010, 1.015) **	1.012 (1.010, 1.015) **	1.012 (1.010, 1.015) **	1.012 (1.010, 1.015) **
Gender (Ref: Male)	Female	1.34 (1.24, 1.45) **	1.34 (1.24, 1.45) **	1.36 (1.26, 1.47) **	1.36 (1.26, 1.47) **
Food type (Ref: Snacks/Drinks)	Meals	0.72 (0.66, 0.79) **	0.72 (0.66, 0.79) **	0.73 (0.67, 0.79) **	0.73 (0.67, 0.79) **
Study type (Ref: Online)	Laboratory	0.95 (0.72, 1.23)	0.95 (0.73, 1.24)	1.10 (0.82, 1.49)	1.10 (0.82, 1.49)
Available range (Ref: Changed)	Kept the same	0.55 (0.48, 0.63) **	0.55 (0.47, 0.63) **	0.56 (0.48, 0.64) **	0.56 (0.48, 0.64) **
No of products offered		1.01 (1.006, 1.014) **	1.01 (1.006, 1.015) **	1.01 (1.006, 1.015) **	1.01 (1.006, 1.015) **
Constant		0.19 (0.16, 0.23) **	0.17 (0.14, 0.21) **	0.17 (0.14, 0.21) **	0.17 (0.13, 0.21) **
Variance (participant ID)		0.25	0.24	0.25	0.25
Variance (study ID)		0.21	0.21	0.21	0.21
No of observations (see note below)		17363	17363	16510	16510
No of participants		6446	6446	6199	6199
Mean observations per participant (range)		2.7 (1-7)	2.7 (1-7)	2.7 (1-7)	2.7 (1-7)
Log likelihood		-10735	-10727	-10221.5	-10220.9
Likelihood ratio tests		15.92(3); p<0.01		1.18(3); n.s.
N.B. Of the 17,624 observations for healthier vs. less-healthy availability conditions, 36 were excluded due to participants not reporting age and a further 28 as participants did not report gender or reported gender as 'Other'. A further 197 observations were excluded as participants did not report their education, leaving 17363 included in Models 1a and 2a. For income, 1050 observations were ex…

## Sheet: HealthierorLessHealthyvsEqual
Odds ratios and 95% CIs		Model 1b	Model 2b	Model 3b	Model 4b
* p<0.01; ** p<0.001		Availability comparison: Healthier vs. Equal or Less-healthy vs. Equal
		Education		Income
		Basic	Interaction	Basic	Interaction
Availability condition (Ref: Equal)	Less-healthy	0.57 (0.52, 0.63) **	0.54 (0.46, 0.65) **	0.57 (0.52, 0.63) **	0.57 (0.46, 0.72) **
	Healthier	2.18 (1.98, 2.39)**	2.44 (2.06, 2.90)**	2.18 (1.98, 2.40)**	2.28 (1.84, 2.83)**
Highest educational qualification (Ref: Degree or higher)	Up to 4 GCSEs or equivalent	0.73 (0.66, 0.80)	0.76 (0.61, 0.95)	-	-
	5+ GCSEs-1 A-level	0.79 (0.72, 0.87) **	0.86 (0.69, 1.07)	-	-
	2+ A-levels but not degree	0.79 (0.71, 0.87) *	0.80 (0.64, 0.99)	-	-
Availability x Education	Less-healthy & Up to 4 GCSEs	-	1.05 (0.82, 1.36)	-	-
	Less-healthy & 5+ GCSEs-1 A-level	-	0.98 (0.76, 1.27)	-	-
	Less-healthy & 2+ A-levels no degree	-	1.23 (0.95, 1.59)	-	-
	Healthier & Up to 4 GCSEs	-	0.87 (0.68, 1.12)	-	-
	Healthier & 5+ GCSEs-1 A-level	-	0.84 (0.66, 1.08)	-	-
	Healthier & 2+ A-levels no degree	-	0.84 (0.65, 1.07)	-	-
Annual household income (Ref: £50,000+)	Up to £17,499	-	-	0.90 (0.81, 1.01)	0.97 (0.76, 1.22)
	£17,500-£29,999	-	-	0.86 (0.77, 0.96) *	0.87 (0.69, 1.11)
	£30,000-£49,999	-	-	0.96 (0.86, 1.07)	0.95 (0.75, 1.21)
Availability x Income	Less-healthy & Up to £17,499	-	-	-	0.96 (0.73, 1.28)
	Less-healthy & £17,500-£29,999	-	-	-	0.97 (0.73, 1.30)
	Less-healthy & £30,000-£49,999	-	-	-	1.05 (0.79, 1.40)
	Healthier & Up to £17,499	-	-	-	0.89 (0.68, 1.17)
	Healthier & £17,500-£29,999	-	-	-	0.98 (0.74, 1.30)
	Healthier & £30,000-£49,999	-	-	-	0.98 (0.74, 1.29)
BMI group (Ref: 18.5-24.9)	Under 18.5 (underweight)	-	-	-	-
	25-29 (overweight)	-	-	-	-
	30+ (obese)	-	-	-	-
Availability x BMI	Less-healthy & BMI under 18.5	-	-	-	-
	Less-healthy & BMI 25-29	-	-	-	-
	Less-healthy & BMI 30+	-	-	-	-
	Healthier & BMI under 18.5	-	-	-	-
	Healthier & BMI 25-29	-	-	-	-
	Healthier & BMI 30+	-	-	-	-
Age		1.013 (1.010, 1.015) **	1.013 (1.010, 1.015) **	1.013 (1.010, 1.015) **	1.013 (1.010, 1.015) **
Gender (Ref: Male)	Female	1.35 (1.26, 1.46) **	1.35 (1.26, 1.46) **	1.37 (1.27, 1.47) **	1.37 (1.27, 1.47) **
Availability manipulation (Ref: Relative)	Relative & Absolute	0.84 (0.73, 0.96) *	0.84 (0.74, 0.96) *	0.89 (0.79, 1.01)	0.89 (0.79, 1.01)
Food type (Ref: Snacks/Drinks)	Meals	0.80 (0.74, 0.87) **	0.80 (0.74, 0.87) **	0.79 (0.73, 0.87) **	0.79 (0.73, 0.87) **
No of products offered		0.998 (0.995, 1.000)	0.998 (0.995, 1.000)	0.997 (0.995, 1.000)	0.997 (0.995, 1.000)
Constant		0.31 (0.26, 0.38) **	0.30 (0.24, 0.37) **	0.28 (0.23, 0.34) **	0.28 (0.22, 0.35) **
Variance (participant ID)		0.24	0.24	0.24	0.24
Variance (study ID)		0.24	0.24	0.24	0.24
No of observations		20994	20994	20007	20007
No of participants		7062	7062	6874	6874
Mean observations per participant (range)		3 (1-8)	3 (1-8)	2.9 (1-8)	2.9 (1-8)
Log likelihood		-13071.6	-13063.5	-12479.2	-12478.2
Likelihood ratio tests		16.2(6); p<0.05		1.94(6); n.s.

## Sheet: HealthiervsLessHealthyincHunger
Odds ratios and 95% CIs		Model 1c	Model 2c	Model 3c	Model 4c
* p<0.01; ** p<0.001		Availability comparison: Healthier vs. Less-healthy
		Education		Income
		Basic	Interaction	Basic	Interaction
Availability condition (Ref: Less-healthy)	Healthier	3.82 (3.54, 4.12) **	4.53 (3.98, 5.15) **	3.83 (3.55, 4.14) **	3.96 (3.35, 4.68) **
Highest educational qualification (Ref: Degree or higher)	Up to 4 GCSEs or equivalent	0.76 (0.69, 0.84) **	0.85 (0.73, 0.98)	-	-
	5+ GCSEs-1 A-level	0.82 (0.73, 0.91) **	0.89 (0.77, 1.04)	-	-
	2+ A-levels but not degree	0.85 (0.76, 0.95) *	1.06 (0.91, 1.24)	-	-
Availability x Education	Healthier & Up to 4 GCSEs	-	0.82 (-0.68, 0.99)	-	-
	Healthier & 5+ GCSEs-1 A-level	-	0.85 (0.70, 1.02)	-	-
	Healthier & 2+ A-levels no degree	-	0.67 (0.55, 0.82) **	-	-
Annual household income (Ref: £50,000+)	Up to £17,499	-	-	0.92 (0.82, 1.03)	0.95 (0.81, 1.13)
	£17,500-£29,999	-	-	0.87 (0.77, 0.98)	0.86 (0.73, 1.02)
	£30,000-£49,999	-	-	0.98 (0.87, 1.10)	1.01 (0.86, 1.20)
Availability x Income	Healthier & Up to £17,499	-	-	-	0.93 (0.76, 1.16)
	Healthier & £17,500-£29,999	-	-	-	1.02 (0.82, 1.26)
	Healthier & £30,000-£49,999	-	-	-	0.94 (0.76, 1.16)
BMI group (Ref: 18.5-24.9)	Under 18.5 (underweight)	-	-	-	-
	25-29 (overweight)	-	-	-	-
	30+ (obese)	-	-	-	-
Availability x BMI	Healthier & BMI under 18.5	-	-	-	-
	Healthier & BMI 25-29	-	-	-	-
	Healthier & BMI 30+	-	-	-	-
Age		1.012 (1.009, 1.014) **	1.012 (1.009, 1.014) **	1.012 (1.009, 1.014) **	1.012 (1.009, 1.014) **
Gender (Ref: Male)	Female	1.33 (1.23, 1.44) **	1.33 (1.23, 1.44) **	1.35 (1.24, 1.46) **	1.35 (1.24, 1.46) **
Hunger		0.95 (0.92, 0.97) **	0.95 (0.92, 0.97) **	0.94 (0.91, 0.97) **	0.94 (0.91, 0.97) **
Food type (Ref: Snacks/Drinks)	Meals	0.72 (0.66, 0.79) **	0.72 (0.66, 0.79) **	0.73 (0.67, 0.80) **	0.73 (0.67, 0.80) **
Study type (Ref: Online)	Laboratory	1.04 (0.78, 1.40)	1.04 (0.78, 1.40)	1.13 (0.84, 1.52)	1.13 (0.84, 1.52)
Available range (Ref: Changed)	Kept the same	0.55 (0.48, 0.64) **	0.55 (0.47, 0.63) **	0.55 (0.47, 0.63) **	0.55 (0.47, 0.63) **
No of products offered		1.01 (1.006, 1.014) **	1.01 (1.006, 1.014) **	1.01 (1.006, 1.015) **	1.01 (1.006, 1.015) **
Constant		0.20 (0.16, 0.24) **	0.18 (0.15, 0.22) **	0.18 (0.15, 0.22) **	0.18 (0.14, 0.22) **
Variance (participant ID)		0.24	0.24	0.24	0.24
Variance (study ID)		0.21	0.21	0.21	0.21
No of observations		17296	17296	16510	16510
No of participants		6379	6379	6199	6199
Mean observations per participant (range)		2.7 (1-7)	2.7 (1-7)	2.7 (1-7)	2.7 (1-7)
Log likelihood		-10692.8	-10684.9	-10213	-10212.5
Likelihood ratio tests		15.86(3); p<0.01		1.14(3); n.s.
